# Supplementary material for: Positive Magnetoresistance and Chiral Anomaly in Exfoliated Type-II Weyl Semimetal Td-WTe2
Source: Nanomaterials (Basel). 2021 Oct 18;11(10):2755. doi: 10.3390/nano11102755 (PMC8541530; doi:10.3390/nano11102755)
Supplement: Supplementary file 1 [file nanomaterials-11-02755-s001.zip]

Archive with 1 entries (1 files):
- nanomaterials-1373068-supplementary.pdf
